# Supplementary material for: Bee Venom and Its Major Component Melittin Attenuated Cutibacterium acnes- and IGF-1-Induced Acne Vulgaris via Inactivation of Akt/mTOR/SREBP Signaling Pathway
Source: Int J Mol Sci. 2022 Mar 15;23(6):3152. doi: 10.3390/ijms23063152 (PMC8953527; doi:10.3390/ijms23063152)
Supplement: Supplementary file 1 [file ijms-23-03152-s001.zip]

Archive with 1 entries (1 files):
- ijms-1609468-supplementary.pdf
